# Supplementary material for: The first occurrence of machimosaurid crocodylomorphs from the Oxfordian of south-central Poland provides new insights into the distribution of macrophagous teleosauroids
Source: PeerJ. 2024 Mar 28;12:e17153. doi: 10.7717/peerj.17153 (PMC10981889; doi:10.7717/peerj.17153)
Supplement: Supplemental Information 2 [file peerj-12-17153-s002.xlsx]

## Sheet: AP1_Teeth_Raw
TAXON CHARACTER MATRIX				CONTINUOUS CHARACTERS								DISCRETE CHARACTERS															TIME BINS
CLADE	SUBCLADE	TAXON	SPECIMEN	C1		C2	C3	C4	C4*	C5	C6	D1	D2	D3	D4	D5	D6	D7	D8	D9	D10	D11	D12	D13	Toar	Aal	Baj	Bath	Call	Oxf	Kimm	Tith	Berr	Val	Haut
				CH	CBL	C2b	LLCurv	C-angle (degree)	C-angle (rad)	R	AO
Teleosauroidea	Outgroup	Plagiophthalmosuchus gracilirostris	MNHNL TU515	10.1	2.48	4.098	NA	67	1.169	NA	89.853	0	0	0	0	0	0	NA	0	0	0	0	0	0	1	0	0	0	0	0	0	0	0	0	0
Teleosauroidea	Teleosauridae	Mycterosuchus nasutus	NHMUK 2617	NA	NA	NA	NA	NA	NA	NA	156.761	0	0	0	0	0	0	3	1	1	0	0	0	0	0	0	0	0	1	0	0	0	0	0	0
Teleosauroidea	Teleosauridae	Bathysuchus megarhinus	DORCM G05067 i-v	17.13	7.24	2.366	1.073	70	1.222	NA	NA	0	0	0	0	0	0	3	1	1	0	0	0	0	0	0	0	0	0	0	1	0	0	0	0
Teleosauroidea	Teleosauridae	Indosinosuchus sp.	PRC-239	22.23	6.011	3.699	NA	60	1.047	449.893	99.224	0	0	0	0	0	0	3	1	1	0	0	0	0	0	0	0	0	0	0	0	1	0	0	0
Teleosauroidea	Teleosauridae	Platysuchus multiscrobiculatus	SMNS 9930	16.3	4	4.104	NA	60	1.047	378.3	73.76	0	0	0	0	0	0	3	1	1	0	0	0	0	1	0	0	0	0	0	0	0	0	0	0
Teleosauroidea	Teleosauridae	Mystriosaurus laurillardi	NHMUK PV OR 14781	23.7	9	2.667	NA	81	1.414	652.936	193.3	0	0	1	0	0	0	3	1	2	0	0	0	0	1	0	0	0	0	0	0	0	0	0	0
Teleosauroidea	Teleosauridae	Sericodon jugleri	NRM-PZ R.2337	33.4	12.3	2.724	NA	54	0.942	NA	NA	0	0	0	0	0	0	3	0	1	0	0	0	NA	0	0	0	0	0	0	1	1	0	0	0
Teleosauroidea	Teleosauridae	Aeolodon priscus	MNHN.F.CNJ 78	17.6	NA	NA	NA	52	0.908	484.248	92.835	0	NA	NA	NA	0	0	3	0	1	0	0	0	0	0	0	0	0	0	0	0	1	0	0	0
Teleosauroidea	Teleosauridae	Aeolodon priscus	NHMUK PV R 1086	5.7	0.842	6.768	NA	66	1.152	NA	78.332	0	NA	NA	NA	0	0	3	0	1	0	0	0	0	0	0	0	0	0	0	0	1	0	0	0
Teleosauroidea	Teleosauridae	Teleosaurus sp.	NHMUK PV R 6377	25.8	8.1	3.188	NA	77	1.344	NA	NA	0	0	0	0	0	0	3	1	1	0	0	0	NA	0	0	0	1	0	0	0	0	0	0	0
Teleosauroidea	Teleosauridae	Seldsienean megistorhynchus	MMT P28-1	38.2	NA	3.186	1.054	82	NA	NA	NA	0	0	0	NA	0	0	3	1	0	0	0	0	NA	0	0	0	1	0	0	0	0	0	0	0
Teleosauroidea	Machimosauridae	Proexochokefalos herberti	MNHN.F 1890-13	30	10	3	NA	NA	NA	888.074	212.154	0	NA	NA	NA	NA	0	3	1	2	0	NA	0	1	0	0	0	0	1	0	0	0	0	0	0
Teleosauroidea	Machimosauridae	Charitomenosuchus leedsi	NHMUK R3806	20	7.3	2.74	1.381	65	1.134	617.909	127.503	0	0	0	0	0	0	3	1	1	0	0	0	0	0	0	0	0	1	0	0	0	0	0	0
Teleosauroidea	Machimosauridae	Charitomenosuchus leedsi	CAMSM J1420	NA	NA	NA	NA	NA	NA	800.229	137.194	0	0	0	0	0	0	3	1	1	0	0	0	0	0	0	0	0	1	0	0	0	0	0	0
Teleosauroidea	Machimosauridae	Neosteneosaurus edwardsi	NHMUK PV R3701	21	7.3	2.877	1.192	61	1.064	459.882	112.557	0	0	0	0	0	0	3	1	1	0	0	0	1	0	0	0	0	1	0	0	0	0	0	0
Teleosauroidea	Machimosauridae	Neosteneosaurus edwardsi	PETMG R178	NA	NA	NA	NA	NA	NA	NA	239.635	0	0	0	0	0	1	3	1	2	0	1	0	1	0	0	0	0	1	0	0	0	0	0	0
Teleosauroidea	Machimosauridae	Deslongchampsina larteti	OUMNH J.29851	14	6.82	2.052	1.258	78	1.361	506.769	127.128	0	0	0	0	0	0	3	1	2	0	0	0	1	0	0	0	1	0	0	0	0	0	0	0
Teleosauroidea	Machimosauridae	Macrospondylus bollensis	GPIT-PV-31382	NA	NA	NA	NA	NA	NA	873.992	227.668	0	0	0	0	0	0	3	1	1	0	0	0	0	1	0	0	0	0	0	0	0	0	0	0
Teleosauroidea	Machimosauridae	Macrospondylus bollensis	SMNS 51957	17	6.1	2.774	NA	66	1.152	478.845	NA	0	0	0	0	0	0	3	1	1	0	0	0	0	1	0	0	0	0	0	0	0	0	0	0
Teleosauroidea	Machimosauridae	Charitomenosuchus leedsi	BRLSI GP1770a-e	22.9	7.886	2.907	1.231	64	1.117	890.735	188.931	0	0	0	0	0	0	3	1	1	0	0	0	0	0	0	0	0	1	0	0	0	0	0	0
Teleosauroidea	Machimosauridae	Charitomenosuchus leedsi	LPP.M.37	13.4	5.102	2.618	1.111	73	1.274	NA	108.671	0	0	0	0	0	0	3	1	1	0	0	0	0	0	0	0	0	1	0	0	0	0	0	0
Teleosauroidea	Machimosauridae	Neosteneosaurus edwardsi	NHMUK PV R 2865	14	7.27	1.924	1.017	70	1.221	591.731	164.839	0	0	1	0	0	0	3	1	2	0	1	0	1	0	0	0	0	1	0	0	0	0	0	0
Teleosauroidea	Machimosauridae	Machimosaurid sp.	MNHN specimen (no number)	19.3	5.43	3.559	1.252	68	1.187	525.915	108.412	0	0	0	0	0	0	3	1	1	0	0	0	NA	0	0	0	0	1	0	0	0	0	0	0
Teleosauroidea	Machimosauridae	Machimosaurid sp.	NHMUK PV R 4764	17	9.501	1.789	1.107	68	1.187	NA	NA	0	1	0	0	1	1	3	1	2	1	1	1	NA	0	0	0	0	1	0	0	0	0	0	0
Teleosauroidea	Machimosauridae	Machimosaurid sp.	NHMUK PV OR 47161	13.8	3.34	1.474	1.194	64	1.117	NA	NA	0	1	0	0	1	1	3	1	2	1	1	1	NA	0	0	0	1	0	0	0	0	0	0	0
Teleosauroidea	Machimosaurini	Lemmysuchus obtusidens	NUMUK PV R3168	37	16	2.313	1.125	70	1.221	695.15	187.588	0	1	1	0	1	1	3	2	2	1	1	1	1	0	0	0	0	1	0	0	0	0	0	0
Teleosauroidea	Machimosaurini	Machimosaurus buffetauti	DFMMh F330	35.7	17.5	2.04	1.153	69	1.204	NA	NA	0	1	1	0	1	1	3	2	2	1	1	1	1	0	0	0	0	0	0	1	1	0	0	0
Teleosauroidea	Machimosaurini	Lemmysuchus cf. obtusidens	CAMSM J65408	55.13	25.39	2.171	1.135	65	1.134	NA	NA	0	1	1	0	1	1	3	2	2	1	1	1	NA	0	0	0	0	1	0	0	0	0	0	0
Teleosauroidea	Machimosaurini	Lemmysuchus cf. obtusidens	DORCM G3939	26.04	12.46	2.09	NA	NA	NA	NA	NA	0	1	1	0	1	1	3	2	2	1	1	1	NA	0	0	0	0	1	0	0	0	0	0	0
Teleosauroidea	Machimosaurini	Lemmysuchus cf. obtusidens	OUMNH J40669	15.3	9	1.7	1.121	63	1.1	NA	NA	0	1	1	0	1	1	3	2	2	1	1	1	NA	0	0	0	0	1	0	0	0	0	0	0
Teleosauroidea	Machimosaurini	Machimosaurussp.	MJML K839	19.3	13.63	1.416	1.091	68	1.187	NA	NA	0	1	1	0	1	1	3	2	2	1	1	1	NA	0	0	0	0	0	0	1	1	0	0	0
Teleosauroidea	Machimosaurini	Yvridiosuchus boutilieri	OUMNH J.29850	15	5.1	2.944	NA	68	1.187	478.221	111.463	0	1	1	0	1	1	3	2	2	1	1	1	1	0	0	0	1	0	0	0	0	0	0	0
Teleosauroidea	Machimosaurini	Yvridiosuchus boutilieri	NHMUK PV OR 28611	18.1	13.12	1.378	1.201	77	1.344	NA	NA	0	1	1	0	1	1	3	2	2	1	1	1	NA	0	0	0	1	0	0	0	0	0	0	0
Teleosauroidea	Machimosaurini	Yvridiosuchus boutilieri	NHMUK PV OR 40127	21.2	8.53	2.499	1.127	68	1.187	NA	NA	0	1	1	0	1	1	3	2	2	1	1	1	NA	0	0	0	1	0	0	0	0	0	0	0
Teleosauroidea	Machimosaurini	Machimosaurus hugii	MG-25	26.8	24.49	1.093	1.204	83	1.449	NA	NA	0	1	1	0	1	1	3	2	2	1	1	1	NA	0	0	0	0	0	0	1	0	0	0	0
Teleosauroidea	Machimosaurini	Machimosaurus rex	ONM NG 5	37.1	NA	NA	NA	96	1.676	NA	NA	0	1	1	0	1	1	3	2	2	1	1	1	NA	0	0	0	0	0	0	0	0	0	0	1
Teleosauroidea	Machimosaurini	Machimosaurus buffetauti	SMNS 91415	21.3	12.6	1.685	NA	65	1.134	638.3	184.68	0	1	1	0	1	1	3	2	2	1	1	1	1	0	0	0	0	0	0	1	1	0	0	0
Teleosauroidea	Machimosaurini	Machimosaurus sp.	GPIT-RE-03037	21.2	9.987	2.124	1.13	75	1.292	NA	NA	0	1	1	0	1	1	3	2	2	1	1	1	NA	0	0	0	0	0	0	1	0	0	0	0
Teleosauroidea	Machimosaurini?	Teleosauroid x	ZPAL	14.94	7	2.13	1.19	75	1.309	NA	NA	0	0	1	0	0	0	3	2	2	1	0	1	NA
			MEAN	22.7767		2.56247	1.15938	69.4062
			STANDARD DEVIATION	9.71991		1.058	0.0796639	8.85314
			MEAN (old)	22.7767		2.57642	1.15938	69.2258		629.806	146.632
			STANDARD DEVIATION (old)	9.71991		1.058	0.0816312	8.93946		154.702	50.4129
NB:
Outgroup
Teleosauridae				-0.806249	-0.408761	0.384353	0.631838
Machimosauridae
Machimosaurini (tribe within Machimosauridae)

## Sheet: AP1_Teeth.csv
Taxon	Specimen	C1	C2	C3	C4	D1	D2	D3	D4	D5	D6	D7	D8	D9	D10	D11	D12	D13	TOAR	AAL	BAJ	BATH	CALL	OXF	KIMM	TITH	BER	VAL	HAUT	Group
Plagiophthalmosuchus gracilirostris	MNHNL TU515	-1.25354	1.3712		-0.244948	0	0	0	0	0	0		0	0	0	0	0	0	1	0	0	0	0	0	0	0	0	0	0	OUT
Mystriosaurus laurillardi	NHMUK PV OR 14781	0.132057	0.0400294		1.34544	0	0	1	0	0	0	3	1	2	0	0	0	0	1	0	0	0	0	0	0	0	0	0	0	T
Indosinosuchus kalasinensis	PRC-239	-0.0177094	1.00004		-1.04014	0	0	0	0	0	0	3	1	1	0	0	0	0	0	0	0	0	0	0	0	1	0	0	0	T
Mycterosuchus nasutus	NHMUK 2617					0	0	0	0	0	0	3	1	1	0	0	0	0	0	0	0	0	1	0	0	0	0	0	0	T
Platysuchus multiscrobiculatus	SMNS 9930	-0.621868	1.37678		-1.04014	0	0	0	0	0	0	3	1	1	0	0	0	0	1	0	0	0	0	0	0	0	0	0	0	T
Teleosaurus sp.	NHMUK PV R 6377	0.346008	0.524684		0.891042	0	0	0	0	0	0	3	1	1	0	0	0		0	0	0	1	0	0	0	0	0	0	0	T
Bathysuchus megarhinus	DORCM G05067 i-v	-0.537306	-0.239973	-1.01687	0.0958492	0	0	0	0	0	0	3	0	1	0	0	0	0	0	0	0	0	0	0	1	0	0	0	0	T
Sericodon jugleri	NRM-PZ R.2337	1.12031	0.0930531		-1.72174	0	0	0	0	0	0	3	0	1	0	0	0		0	0	0	0	0	0	1	1	0	0	0	T
Aeolodon priscus1	MNHN.F.CNJ 78	-0.489422			-1.94893	0				0	0	3	0	1	0	0	0	0	0	0	0	0	0	0	0	1	0	0	0	T
Aeolodon priscus2	NHMUK PV R 1086	-1.70181	3.85494		-0.358547	0				0	0	3	0	1	0	0	0	0	0	0	0	0	0	0	0	1	0	0	0	T
Macrospondylus bollensis1	GPIT-RE-9427					0	0	0	0	0	0	3	1	1	0	0	0	0	1	0	0	0	0	0	0	0	0	0	0	S
Macrospondylus bollensis2	SMNS 51957	-0.550551	0.139565		-0.358547	0	0	0	0	0	0	3	1	1	0	0	0	0	1	0	0	0	0	0	0	0	0	0	0	S
Proexochokefalos herberti	MNHN.F 1890-13	0.773912	0.349799			0					0	3	1	2	0		0	1	0	0	0	0	1	0	0	0	0	0	0	S
Charitomenosuchus leedsi1	NHMUK R3806	-0.244906	0.107937	2.67432	-0.472146	0	0	0	0	0	0	3	1	1	0	0	0	0	0	0	0	0	1	0	0	0	0	0	0	S
Charitomenosuchus leedsi2	CAMSM J1420					0	0	0	0	0	0	3	1	1	0	0	0	0	0	0	0	0	1	0	0	0	0	0	0	S
Charitomenosuchus leedsi3	BRLSI GP1770a-e	0.0505513	0.263287	0.876658	-0.585745	0	0	0	0	0	0	3	1	1	0	0	0	0	0	0	0	0	1	0	0	0	0	0	0	S
Charitomenosuchus leedsi4	LPP.M.37	-0.917325	-0.00555237	-0.561468	0.436646	0	0	0	0	0	0	3	1	1	0	0	0	0	0	0	0	0	1	0	0	0	0	0	0	S
Seldsienean megistorhynchus	MMT P28-1	1.60934	0.522824	-1.24458	1.45904	0	0	0		0	0	3	1	0	0	0	0		0	0	0	1	0	0	0	0	0	0	0	S
Deslongchampsina larteti	OUMNH J.29851	-0.856196	-0.532068	1.20024	1.00464	0	0	0	0	0	0	3	1	2	0	0	0	1	0	0	0	1	0	0	0	0	0	0	0	S
Neosteneosaurus edwardsi1	NHMUK PV R3701	-0.143024	0.23538	0.409267	-0.926542	0	0	0	0	0	0	3	1	1	0	0	0	1	0	0	0	0	1	0	0	0	0	0	0	S
Neosteneosaurus edwardsi2	PETMG R178					0	0	1	0	0	0	3	1	2	0	1	0	1	0	0	0	0	1	0	0	0	0	0	0	S
Neosteneosaurus edwardsi3	NHMUK PV R 2865	-0.856196	-0.651139	-1.688	0.0958492	0	0	1	0	0	0	3	1	2	0	1	0	1	0	0	0	0	1	0	0	0	0	0	0	S
Machimosaurid sp.1	MNHN specimen (no number)	-0.316223	0.869804	1.12833	-0.131349	0	0	0	0	0	0	3	1	1	0	0	0		0	0	0	0	1	0	0	0	0	0	0	S
Machimosaurid sp. 2	NHMUK PV R 4764	-0.550551	-0.776721	-0.609406	-0.131349	0	1	1	0	1	1	3	1	2	1	1	1		0	0	0	0	1	0	0	0	0	0	0	M
Machimosaurid sp.3	NHMUK PV OR 47161	-0.876573	-1.06975	0.433235	-0.585745	0	1	1	0	1	1	3	1	2	1	1	1		0	0	0	1	0	0	0	0	0	0	0	M
Yvridiosuchus boutilieri1	OUMNH J.29850	-0.754315	0.297706		-0.131349	0	1	1	0	1	1	3	2	2	1	1	1	1	0	0	0	1	0	0	0	0	0	0	0	M
Yvridiosuchus boutilieri2	NHMUK PV OR 28611	-0.438481	-1.15905	0.517126	0.891042	0	1	1	0	1	1	3	2	2	1	1	1		0	0	0	1	0	0	0	0	0	0	0	M
Yvridiosuchus boutilieri3	NHMUK PV OR 40127	-0.122648	-0.116251	-0.369718	-0.131349	0	1	1	0	1	1	3	2	2	1	1	1		0	0	0	1	0	0	0	0	0	0	0	M
Lemmysuchus obtusidens1	NUMUK PV R3168	1.48708	-0.289276	-0.393687	0.0958492	0	1	1	0	1	1	3	2	2	1	1	1	1	0	0	0	0	1	0	0	0	0	0	0	M
Lemmysuchus obtusidens2	CAMSM J65408	3.3342	-0.42137	-0.273843	-0.472146	0	1	1	0	1	1	3	2	2	1	1	1		0	0	0	0	1	0	0	0	0	0	0	M
Lemmysuchus obtusidens3	DORCM G3939	0.37046	-0.496719			0	1	1	0	1	1	3	2	2	1	1	1		0	0	0	0	1	0	0	0	0	0	0	M
Lemmysuchus obtusidens4	OUMNH J40669	-0.72375	-0.859513	-0.441625	-0.699344	0	1	1	0	1	1	3	2	2	1	1	1		0	0	0	0	1	0	0	0	0	0	0	M
Machimosaurus buffetauti1	DFMMh F330	1.28332	-0.543231	-0.0581243	-0.0177498	0	1	1	0	1	1	3	2	2	1	1	1	1	0	0	0	0	0	0	1	1	0	0	0	M
Machimosaurus buffetauti2	SMNS 91415	-0.112459	-0.873466		-0.472146	0	1	1	0	1	1	3	2	2	1	1	1	1	0	0	0	0	0	0	1	1	0	0	0	M
Machimosaurus hugii	MG-25	0.44789	-1.42417	0.553079	1.57264	0	1	1	0	1	1	3	2	2	1	1	1		0	0	0	0	0	0	1	0	0	0	0	M
Machimosaurus rex	ONM NG 5	1.49727			3.04942	0	1	1	0	1	1	3	2	2	1	1	1		0	0	0	0	0	0	0	0	0	0	1	M
Machimosaurus sp.1	MJML K839	-0.316223	-1.1237	-0.801156	-0.131349	0	1	1	0	1	1	3	2	2	1	1	1		0	0	0	0	0	0	1	1	0	0	0	M
Machimosaurus sp.2	GPIT-RE-03037	-0.122648	-0.465091	-0.333765	0.663844	0	1	1	0	1	1	3	2	2	1	1	1		0	0	0	0	0	0	1	0	0	0	0	M
Machimosaurid	MZ VIII Vr-72	-0.74351	-0.4149	0.37509	0.093026	0	0	1	0	0	1	3	2	2	0	0	0	0	0	0	0	0	0	1	0	0	0	0	0	M

## Sheet: Raw data
CLADE	SUBCLADE	TAXON	SPECIMEN	C1		C2	C3	C4	C4*	C5	C6	st dev CH	st dev c2b	st dev ll curv	st dev c angle (degree)	D1	D2	D3	D4	D5	D6	D7	D8	D9	D10	D11	D12	D13	Toar	Aal	Baj	Bath	Call	Oxf	Kimm	Tith	Berr	Val	Haut
				CH	CBL	C2b	LLCurv	C-angle (degree)	C-angle (rad)	R	AO
Teleosauroidea	Outgroup	Plagiophthalmosuchus gracilirostris	MNHNL TU515	10.1	2.48	4.098		67	1.169		89.853	-1.23983	1.40224		-0.24807	0	0	0	0	0	0		0	0	0	0	0	0	1	0	0	0	0	0	0	0	0	0	0
Teleosauroidea	Teleosauridae	Mycterosuchus nasutus	NHMUK 2617								156.761					0	0	0	0	0	0	3	1	1	0	0	0	0	0	0	0	0	1	0	0	0	0	0	0
Teleosauroidea	Teleosauridae	Bathysuchus megarhinus	DORCM G05067 i-v	17.13	7.24	2.366	1.073	70	1.222			-0.518935	-0.23017	-1.05819	0.0930264	0	0	0	0	0	0	3	1	1	0	0	0	0	0	0	0	0	0	0	1	0	0	0	0
Teleosauroidea	Teleosauridae	Indosinosuchus sp.	PRC-239	22.23	6.011	3.699		60	1.047	449.893	99.224	0.0040432	1.02618		-1.04396	0	0	0	0	0	0	3	1	1	0	0	0	0	0	0	0	0	0	0	0	1	0	0	0
Teleosauroidea	Teleosauridae	Platysuchus multiscrobiculatus	SMNS 9930	16.3	4	4.104		60	1.047	378.3	73.76	-0.604048	1.40789		-1.04396	0	0	0	0	0	0	3	1	1	0	0	0	0	1	0	0	0	0	0	0	0	0	0	0
Teleosauroidea	Teleosauridae	Mystriosaurus laurillardi	NHMUK PV OR 14781	23.7	9	2.667		81	1.414	652.936	193.3	0.154784	0.0535226		1.34371	0	0	1	0	0	0	3	1	2	0	0	0	0	1	0	0	0	0	0	0	0	0	0	0
Teleosauroidea	Teleosauridae	Sericodon jugleri	NRM-PZ R.2337	33.4	12.3	2.724		54	0.942			1.14947	0.107245		-1.72616	0	0	0	0	0	0	3	0	1	0	0	0		0	0	0	0	0	0	1	1	0	0	0
Teleosauroidea	Teleosauridae	Aeolodon priscus	MNHN.F.CNJ 78	17.6				52	0.908	484.248	92.835	-0.470739			-1.95355	0				0	0	3	0	1	0	0	0	0	0	0	0	0	0	0	0	1	0	0	0
Teleosauroidea	Teleosauridae	Aeolodon priscus	NHMUK PV R 1086	5.7	0.842	6.768		66	1.152		78.332	-1.69102	3.91871		-0.361769	0				0	0	3	0	1	0	0	0	0	0	0	0	0	0	0	0	1	0	0	0
Teleosauroidea	Teleosauridae	Teleosaurus sp.	NHMUK PV R 6377	25.8	8.1	3.188		77	1.344			0.370128	0.544565		0.888919	0	0	0	0	0	0	3	1	1	0	0	0		0	0	0	1	0	0	0	0	0	0	0
Teleosauroidea	Teleosauridae	Seldsienean megistorhynchus	MMT P28-1	38.2		3.186	1.054	82				1.64168	0.54268	-1.29094	1.45741	0	0	0		0	0	3	1	0	0	0	0		0	0	0	1	0	0	0	0	0	0	0
Teleosauroidea	Machimosauridae	Proexochokefalos herberti	MNHN.F 1890-13	30	10	3				888.074	212.154	0.800816	0.367375			0					0	3	1	2	0		0	1	0	0	0	0	1	0	0	0	0	0	0
Teleosauroidea	Machimosauridae	Charitomenosuchus leedsi	NHMUK R3806	20	7.3	2.74	1.381	65	1.134	617.909	127.503	-0.224632	0.122325	2.71488	-0.475468	0	0	0	0	0	0	3	1	1	0	0	0	0	0	0	0	0	1	0	0	0	0	0	0
Teleosauroidea	Machimosauridae	Charitomenosuchus leedsi	CAMSM J1420							800.229	137.194					0	0	0	0	0	0	3	1	1	0	0	0	0	0	0	0	0	1	0	0	0	0	0	0
Teleosauroidea	Machimosauridae	Neosteneosaurus edwardsi	NHMUK PV R3701	21	7.3	2.877	1.192	61	1.064	459.882	112.557	-0.122087	0.251447	0.399591	-0.930264	0	0	0	0	0	0	3	1	1	0	0	0	1	0	0	0	0	1	0	0	0	0	0	0
Teleosauroidea	Machimosauridae	Neosteneosaurus edwardsi	PETMG R178								239.635					0	0	0	0	0	1	3	1	2	0	1	0	1	0	0	0	0	1	0	0	0	0	0	0
Teleosauroidea	Machimosauridae	Deslongchampsi larteti	OUMNH J.29851	14	6.82	2.052	1.258	78	1.361	506.769	127.128	-0.839901	-0.526115	1.20811	1.00262	0	0	0	0	0	0	3	1	2	0	0	0	1	0	0	0	1	0	0	0	0	0	0	0
Teleosauroidea	Machimosauridae	Macrospondylus bollensis	GPIT-PV-31382							873.992	227.668					0	0	0	0	0	0	3	1	1	0	0	0	0	1	0	0	0	0	0	0	0	0	0	0
Teleosauroidea	Machimosauridae	Macrospondylus bollensis	SMNS 51957	17	6.1	2.774		66	1.152	478.845		-0.532266	0.15437		-0.361769	0	0	0	0	0	0	3	1	1	0	0	0	0	1	0	0	0	0	0	0	0	0	0	0
Teleosauroidea	Machimosauridae	Charitomenosuchus leedsi	BRLSI GP1770a-e	22.9	7.886	2.907	1.231	64	1.117	890.735	188.931	0.0727482	0.279722	0.877349	-0.589167	0	0	0	0	0	0	3	1	1	0	0	0	0	0	0	0	0	1	0	0	0	0	0	0
Teleosauroidea	Machimosauridae	Charitomenosuchus leedsi	LPP.M.37	13.4	5.102	2.618	1.111	73	1.274		108.671	0.374101	0.00734007	-0.592677	0.434123	0	0	0	0	0	0	3	1	1	0	0	0	0	0	0	0	0	1	0	0	0	0	0	0
Teleosauroidea	Machimosauridae	Neosteneosaurus edwardsi	NHMUK PV R 2865	14	7.27	1.924	1.017	70	1.221	591.731	164.839	-0.839901	-0.646755	-1.7442	0.0930264	0	0	1	0	0	0	3	1	2	0	1	0	1	0	0	0	0	1	0	0	0	0	0	0
Teleosauroidea	Machimosauridae	Machimosaurid sp.	MNHN specimen (no number)	19.3	5.43	3.559	1.252	68	1.187	525.915	108.412	-0.296413	0.894232	1.1346	-0.134371	0	0	0	0	0	0	3	1	1	0	0	0		0	0	0	0	1	0	0	0	0	0	0
Teleosauroidea	Machimosauridae	Machimosaurid sp.	NHMUK PV R 4764	17	9.501	1.789	1.107	68	1.187			-0.532266	-0.773992	-0.641678	-0.134371	0	1	0	0	1	1	3	1	2	1	1	1		0	0	0	0	1	0	0	0	0	0	0
Teleosauroidea	Machimosauridae	Machimosaurid sp.	NHMUK PV OR 47161	13.8	3.34	1.474	1.194	64	1.117			-0.86041	-1.07088	0.424091	-0.589167	0	1	0	0	1	1	3	1	2	1	1	1		0	0	0	1	0	0	0	0	0	0	0
Teleosauroidea	Machimosaurini	Lemmysuchus obtusidens	NUMUK PV R3168	37	16	2.313	1.125	70	1.221	695.15	187.588	1.51863	-0.280122	-0.421174	0.0930264	0	1	1	0	1	1	3	2	2	1	1	1	1	0	0	0	0	1	0	0	0	0	0	0
Teleosauroidea	Machimosaurini	Machimosaurus buffetauti	DFMMh F330	35.7	17.5	2.04	1.153	69	1.204			1.38532	-0.537425	-0.0781681	-0.0206725	0	1	1	0	1	1	3	2	2	1	1	1	1	0	0	0	0	0	0	1	1	0	0	0
Teleosauroidea	Machimosaurini	Lemmysuchus cf. obtusidens	CAMSM J65408	55.13	25.39	2.171	1.135	65	1.134			3.37777	-0.413957	-0.298672	-0.475468	0	1	1	0	1	1	3	2	2	1	1	1		0	0	0	0	1	0	0	0	0	0	0
Teleosauroidea	Machimosaurini	Lemmysuchus cf. obtusidens	DORCM G3939	26.04	12.46	2.09						0.394739	-0.4903			0	1	1	0	1	1	3	2	2	1	1	1		0	0	0	0	1	0	0	0	0	0	0
Teleosauroidea	Machimosaurini	Lemmysuchus cf. obtusidens	OUMNH J40669	15.3	9	1.7	1.121	63	1.1			-0.706592	-0.857875	-0.470175	-0.702866	0	1	1	0	1	1	3	2	2	1	1	1		0	0	0	0	1	0	0	0	0	0	0
Teleosauroidea	Machimosaurini	Machimosaurussp.	MJML K839	19.3	13.63	1.416	1.091	68	1.187			-0.296413	-1.12554	-0.837682	-0.134371	0	1	1	0	1	1	3	2	2	1	1	1		0	0	0	0	0	0	1	1	0	0	0
Teleosauroidea	Machimosaurini	Yvridiosuchus boutilieri	OUMNH J.29850	15	5.1	2.944		68	1.187	478.221	111.463	-0.737356	0.314595		-0.134371	0	1	1	0	1	1	3	2	2	1	1	1	1	0	0	0	1	0	0	0	0	0	0	0
Teleosauroidea	Machimosaurini	Yvridiosuchus boutilieri	NHMUK PV OR 28611	18.1	13.12	1.378	1.201	77	1.344			-0.101578	-1.16136	0.509843	0.888919	0	1	1	0	1	1	3	2	2	1	1	1		0	0	0	1	0	0	0	0	0	0	0
Teleosauroidea	Machimosaurini	Yvridiosuchus boutilieri	NHMUK PV OR 40127	21.2	8.53	2.499	1.127	68	1.187			-0.101578	-0.104817	-0.396674	-0.134371	0	1	1	0	1	1	3	2	2	1	1	1		0	0	0	1	0	0	0	0	0	0	0
Teleosauroidea	Machimosaurini	Machimosaurus hugii	MG-25	26.8	24.49	1.093	1.204	83	1.449			0.472673	-1.42997	0.546593	1.57111	0	1	1	0	1	1	3	2	2	1	1	1		0	0	0	0	0	0	1	0	0	0	0
Teleosauroidea	Machimosaurini	Machimosaurus rex	ONM NG 5	37.1				96	1.676			1.52888			3.0492	0	1	1	0	1	1	3	2	2	1	1	1		0	0	0	0	0	0	0	0	0	0	1
Teleosauroidea	Machimosaurini	Machimosaurus buffetauti	SMNS 91415	21.3	12.6	1.685		65	1.134	638.3	184.68	-0.0913235	0.039186		-0.475468	0	1	1	0	1	1	3	2	2	1	1	1	1	0	0	0	0	0	0	1	1	0	0	0
Teleosauroidea	Machimosaurini	Machimosaurus sp.	GPIT-RE-03037	21.2	9.987	2.124	1.13	75	1.292			-0.101578	-0.458255	-0.359923	0.661521	0	1	1	0	1	1	3	2	2	1	1	1		0	0	0	0	0	0	1	0	0	0	0
Teleosauroidea	Machimosauridae	?	MZ VIII Vr-72	14.94	6.88	2.17	1.19	70	1.22			-0.743509	-0.4149	0.37509	0.0930264	0	0	1	0	0	1	3	2	2	0	0	0	0	0	0	0	0	0	1	0	0	0	0	0
			MEAN	22.1906		2.61021	1.15938	69.1818
			STANDARD DEVIATION	9.75183		1.06101	0.0816312	8.79516
				-0.743509
